# Supplementary material for: Distribution and human‐caused mortality of Persian leopards Panthera pardus saxicolor in Iran, based on unpublished data and Farsi gray literature
Source: Ecol Evol. 2019 Sep 27;9(20):11972–8. doi: 10.1002/ece3.5673 (PMC6822045; doi:10.1002/ece3.5673)
Supplement: Supplementary file 1 [file ECE3-9-11972-s001.xlsx]

## Sheet: Sheet1
Table S1 Records of Persian leopard presence in Iran between 1 January 2010 and 30 December 2018.
Location	Data source
Alborz Province	Alborz Provincial Office of Iran's Department of the Environment
Alborz Province	Alborz Provincial Office of Iran's Department of the Environment
Alborz Province	Alborz Provincial Office of Iran's Department of the Environment
Ardabil Province	Ardabil Provincial Office of Iran's Department of the Environment
Ardabil Province	Ardabil Provincial Office of Iran's Department of the Environment
Bushehr Province	Bushehr Provincial Office of Iran's Department of the Environment
Bushehr Province	Bushehr Provincial Office of Iran's Department of the Environment
Bushehr Province	Bushehr Provincial Office of Iran's Department of the Environment
Chahar Mahal and Bakhtiari Province	Chahar Mahal and Bakhtiari Provincial Office of Iran's Department of the Environment
Chahar Mahal and Bakhtiari Province	Chahar Mahal and Bakhtiari Provincial Office of Iran's Department of the Environment
Chahar Mahal and Bakhtiari Province	Chahar Mahal and Bakhtiari Provincial Office of Iran's Department of the Environment
Chahar Mahal and Bakhtiari Province	Chahar Mahal and Bakhtiari Provincial Office of Iran's Department of the Environment
Chahar Mahal and Bakhtiari Province	Chahar Mahal and Bakhtiari Provincial Office of Iran's Department of the Environment
East Azarbaijan Province	East Azarbaijan Provincial Office of Iran's Department of the Environment
Fars Province	Fars Provincial Office of Iran's Department of the Environment
Fars Province	Fars Provincial Office of Iran's Department of the Environment
Fars Province	Fars Provincial Office of Iran's Department of the Environment
Fars Province	Fars Provincial Office of Iran's Department of the Environment
Fars Province	Fars Provincial Office of Iran's Department of the Environment
Fars Province	Fars Provincial Office of Iran's Department of the Environment
Fars Province	Fars Provincial Office of Iran's Department of the Environment
Fars Province	Fars Provincial Office of Iran's Department of the Environment
Fars Province	Fars Provincial Office of Iran's Department of the Environment
Gilan Province	Gilan Provincial Office of Iran's Department of the Environment
Gilan Province	Gilan Provincial Office of Iran's Department of the Environment
Gilan Province	Gilan Provincial Office of Iran's Department of the Environment
Gilan Province	Gilan Provincial Office of Iran's Department of the Environment
Gilan Province	Gilan Provincial Office of Iran's Department of the Environment
Gilan Province	Gilan Provincial Office of Iran's Department of the Environment
Gilan Province	Gilan Provincial Office of Iran's Department of the Environment
Gilan Province	Gilan Provincial Office of Iran's Department of the Environment
Gilan Province	Gilan Provincial Office of Iran's Department of the Environment
Golestan Province	Golestan Provincial Office of Iran's Department of the Environment
Golestan Province	Golestan Provincial Office of Iran's Department of the Environment
Golestan Province	Golestan Provincial Office of Iran's Department of the Environment
Golestan Province	Golestan Provincial Office of Iran's Department of the Environment
Golestan Province	Golestan Provincial Office of Iran's Department of the Environment
Golestan Province	Golestan Provincial Office of Iran's Department of the Environment
Golestan Province	Golestan Provincial Office of Iran's Department of the Environment
Golestan Province	Golestan Provincial Office of Iran's Department of the Environment
Golestan Province	Golestan Provincial Office of Iran's Department of the Environment
Golestan Province	Golestan Provincial Office of Iran's Department of the Environment
Golestan Province	Golestan Provincial Office of Iran's Department of the Environment
Golestan Province	Golestan Provincial Office of Iran's Department of the Environment
Golestan Province	Golestan Provincial Office of Iran's Department of the Environment
Golestan Province	Golestan Provincial Office of Iran's Department of the Environment
Golestan Province	Golestan Provincial Office of Iran's Department of the Environment
Golestan Province	Golestan Provincial Office of Iran's Department of the Environment
Golestan Province	Golestan Provincial Office of Iran's Department of the Environment
Golestan Province	Golestan Provincial Office of Iran's Department of the Environment
Golestan Province	Golestan Provincial Office of Iran's Department of the Environment
Golestan Province	Golestan Provincial Office of Iran's Department of the Environment
Golestan Province	Golestan Provincial Office of Iran's Department of the Environment
Golestan Province	Golestan Provincial Office of Iran's Department of the Environment
Hamadan Province	Hamadan Provincial Office of Iran's Department of the Environment
Hamadan Province	Hamadan Provincial Office of Iran's Department of the Environment
Hormozgan Province	Hormozgan Provincial Office of Iran's Department of the Environment
Hormozgan Province	Hormozgan Provincial Office of Iran's Department of the Environment
Hormozgan Province	Hormozgan Provincial Office of Iran's Department of the Environment
Hormozgan Province	Hormozgan Provincial Office of Iran's Department of the Environment
Hormozgan Province	Hormozgan Provincial Office of Iran's Department of the Environment
Hormozgan Province	Hormozgan Provincial Office of Iran's Department of the Environment
Hormozgan Province	Hormozgan Provincial Office of Iran's Department of the Environment
Ilam Province	Ilam Provincial Office of Iran's Department of the Environment
Ilam Province	Ilam Provincial Office of Iran's Department of the Environment
Ilam Province	Ilam Provincial Office of Iran's Department of the Environment
Ilam Province	Ilam Provincial Office of Iran's Department of the Environment
Ilam Province	Ilam Provincial Office of Iran's Department of the Environment
Isfahan Province	Isfahan Provincial Office of Iran's Department of the Environment
Isfahan Province	Isfahan Provincial Office of Iran's Department of the Environment
Isfahan Province	Isfahan Provincial Office of Iran's Department of the Environment
Isfahan Province	Isfahan Provincial Office of Iran's Department of the Environment
Isfahan Province	Isfahan Provincial Office of Iran's Department of the Environment
Isfahan Province	Isfahan Provincial Office of Iran's Department of the Environment
Isfahan Province	Isfahan Provincial Office of Iran's Department of the Environment
Isfahan Province	Isfahan Provincial Office of Iran's Department of the Environment
Isfahan Province	Isfahan Provincial Office of Iran's Department of the Environment
Kerman Province	Kerman Provincial Office of Iran's Department of the Environment
Kerman Province	Kerman Provincial Office of Iran's Department of the Environment
Kerman Province	Kerman Provincial Office of Iran's Department of the Environment
Kerman Province	Kerman Provincial Office of Iran's Department of the Environment
Kerman Province	Kerman Provincial Office of Iran's Department of the Environment
Kerman Province	Kerman Provincial Office of Iran's Department of the Environment
Kerman Province	Kerman Provincial Office of Iran's Department of the Environment
Kerman Province	Kerman Provincial Office of Iran's Department of the Environment
Kerman Province	Kerman Provincial Office of Iran's Department of the Environment
Kerman Province	Kerman Provincial Office of Iran's Department of the Environment
Kerman Province	Kerman Provincial Office of Iran's Department of the Environment
Kerman Province	Kerman Provincial Office of Iran's Department of the Environment
Kerman Province	Kerman Provincial Office of Iran's Department of the Environment
Kermanshah Province	Kermanshah Provincial Office of Iran's Department of the Environment
Kermanshah Province	Kermanshah Provincial Office of Iran's Department of the Environment
Khuzestan Province	Khuzestan Provincial Office of Iran's Department of the Environment
Khuzestan Province	Khuzestan Provincial Office of Iran's Department of the Environment
Khuzestan Province	Khuzestan Provincial Office of Iran's Department of the Environment
Kohgiluyeh and Buyer-Ahmad Province	Kohgiluyeh and Buyer-Ahmad Provincial Office of Iran's Department of the Environment
Kohgiluyeh and Buyer-Ahmad Province	Kohgiluyeh and Buyer-Ahmad Provincial Office of Iran's Department of the Environment
Kohgiluyeh and Buyer-Ahmad Province	Kohgiluyeh and Buyer-Ahmad Provincial Office of Iran's Department of the Environment
Kohgiluyeh and Buyer-Ahmad Province	Kohgiluyeh and Buyer-Ahmad Provincial Office of Iran's Department of the Environment
Kohgiluyeh and Buyer-Ahmad Province	Kohgiluyeh and Buyer-Ahmad Provincial Office of Iran's Department of the Environment
Kohgiluyeh and Buyer-Ahmad Province	Kohgiluyeh and Buyer-Ahmad Provincial Office of Iran's Department of the Environment
Lorestan Province	Lorestan Provincial Office of Iran's Department of the Environment
Lorestan Province	Lorestan Provincial Office of Iran's Department of the Environment
Lorestan Province	Lorestan Provincial Office of Iran's Department of the Environment
Lorestan Province	Lorestan Provincial Office of Iran's Department of the Environment
Lorestan Province	Lorestan Provincial Office of Iran's Department of the Environment
Lorestan Province	Lorestan Provincial Office of Iran's Department of the Environment
Markazi Province	Markazi Provincial Office of Iran's Department of the Environment
Markazi Province	Markazi Provincial Office of Iran's Department of the Environment
Markazi Province	Markazi Provincial Office of Iran's Department of the Environment
Mazandaran Province	Mazandaran Provincial Office of Iran's Department of the Environment
Mazandaran Province	Mazandaran Provincial Office of Iran's Department of the Environment
Mazandaran Province	Mazandaran Provincial Office of Iran's Department of the Environment
Mazandaran Province	Mazandaran Provincial Office of Iran's Department of the Environment
Mazandaran Province	Mazandaran Provincial Office of Iran's Department of the Environment
Mazandaran Province	Mazandaran Provincial Office of Iran's Department of the Environment
Mazandaran Province	Mazandaran Provincial Office of Iran's Department of the Environment
Mazandaran Province	Mazandaran Provincial Office of Iran's Department of the Environment
Mazandaran Province	Mazandaran Provincial Office of Iran's Department of the Environment
Mazandaran Province	Mazandaran Provincial Office of Iran's Department of the Environment
Mazandaran Province	Mazandaran Provincial Office of Iran's Department of the Environment
Mazandaran Province	Mazandaran Provincial Office of Iran's Department of the Environment
Mazandaran Province	Mazandaran Provincial Office of Iran's Department of the Environment
Mazandaran Province	Mazandaran Provincial Office of Iran's Department of the Environment
Mazandaran Province	Mazandaran Provincial Office of Iran's Department of the Environment
Mazandaran Province	Mazandaran Provincial Office of Iran's Department of the Environment
Mazandaran Province	Mazandaran Provincial Office of Iran's Department of the Environment
Mazandaran Province	Mazandaran Provincial Office of Iran's Department of the Environment
Mazandaran Province	Mazandaran Provincial Office of Iran's Department of the Environment
Mazandaran Province	Mazandaran Provincial Office of Iran's Department of the Environment
Mazandaran Province	Mazandaran Provincial Office of Iran's Department of the Environment
Mazandaran Province	Mazandaran Provincial Office of Iran's Department of the Environment
Mazandaran Province	Mazandaran Provincial Office of Iran's Department of the Environment
Mazandaran Province	Mazandaran Provincial Office of Iran's Department of the Environment
Mazandaran Province	Mazandaran Provincial Office of Iran's Department of the Environment
Mazandaran Province	Mazandaran Provincial Office of Iran's Department of the Environment
Mazandaran Province	Mazandaran Provincial Office of Iran's Department of the Environment
Mazandaran Province	Mazandaran Provincial Office of Iran's Department of the Environment
Mazandaran Province	Mazandaran Provincial Office of Iran's Department of the Environment
Mazandaran Province	Mazandaran Provincial Office of Iran's Department of the Environment
Mazandaran Province	Mazandaran Provincial Office of Iran's Department of the Environment
Mazandaran Province	Mazandaran Provincial Office of Iran's Department of the Environment
Mazandaran Province	Mazandaran Provincial Office of Iran's Department of the Environment
Mazandaran Province	Mazandaran Provincial Office of Iran's Department of the Environment
Mazandaran Province	Mazandaran Provincial Office of Iran's Department of the Environment
Mazandaran Province	Mazandaran Provincial Office of Iran's Department of the Environment
Mazandaran Province	Mazandaran Provincial Office of Iran's Department of the Environment
Mazandaran Province	Mazandaran Provincial Office of Iran's Department of the Environment
North Khorasan Province	North Khorasan Provincial Office of Iran's Department of the Environment
North Khorasan Province	North Khorasan Provincial Office of Iran's Department of the Environment
North Khorasan Province	North Khorasan Provincial Office of Iran's Department of the Environment
North Khorasan Province	North Khorasan Provincial Office of Iran's Department of the Environment
North Khorasan Province	North Khorasan Provincial Office of Iran's Department of the Environment
North Khorasan Province	North Khorasan Provincial Office of Iran's Department of the Environment
North Khorasan Province	North Khorasan Provincial Office of Iran's Department of the Environment
North Khorasan Province	North Khorasan Provincial Office of Iran's Department of the Environment
North Khorasan Province	North Khorasan Provincial Office of Iran's Department of the Environment
North Khorasan Province	North Khorasan Provincial Office of Iran's Department of the Environment
North Khorasan Province	North Khorasan Provincial Office of Iran's Department of the Environment
Qazvin Province	Qazvin Provincial Office of Iran's Department of the Environment
Qom Province	Qom Provincial Office of Iran's Department of the Environment
Qom Province	Qom Provincial Office of Iran's Department of the Environment
Razavi Khorasan Province	Razavi Khorasan Provincial Office of Iran's Department of the Environment
Razavi Khorasan Province	Razavi Khorasan Provincial Office of Iran's Department of the Environment
Razavi Khorasan Province	Razavi Khorasan Provincial Office of Iran's Department of the Environment
Razavi Khorasan Province	Razavi Khorasan Provincial Office of Iran's Department of the Environment
Razavi Khorasan Province	Razavi Khorasan Provincial Office of Iran's Department of the Environment
Razavi Khorasan Province	Razavi Khorasan Provincial Office of Iran's Department of the Environment
Razavi Khorasan Province	Razavi Khorasan Provincial Office of Iran's Department of the Environment
Razavi Khorasan Province	Razavi Khorasan Provincial Office of Iran's Department of the Environment
Razavi Khorasan Province	Razavi Khorasan Provincial Office of Iran's Department of the Environment
Razavi Khorasan Province	Razavi Khorasan Provincial Office of Iran's Department of the Environment
Razavi Khorasan Province	Razavi Khorasan Provincial Office of Iran's Department of the Environment
Razavi Khorasan Province	Razavi Khorasan Provincial Office of Iran's Department of the Environment
Razavi Khorasan Province	Razavi Khorasan Provincial Office of Iran's Department of the Environment
Razavi Khorasan Province	Razavi Khorasan Provincial Office of Iran's Department of the Environment
Razavi Khorasan Province	Razavi Khorasan Provincial Office of Iran's Department of the Environment
Razavi Khorasan Province	Razavi Khorasan Provincial Office of Iran's Department of the Environment
Razavi Khorasan Province	Razavi Khorasan Provincial Office of Iran's Department of the Environment
Razavi Khorasan Province	Razavi Khorasan Provincial Office of Iran's Department of the Environment
Semnan Province	Semnan Provincial Office of Iran's Department of the Environment
Semnan Province	Semnan Provincial Office of Iran's Department of the Environment
Semnan Province	Semnan Provincial Office of Iran's Department of the Environment
Semnan Province	Semnan Provincial Office of Iran's Department of the Environment
Semnan Province	Semnan Provincial Office of Iran's Department of the Environment
Semnan Province	Semnan Provincial Office of Iran's Department of the Environment
Semnan Province	Semnan Provincial Office of Iran's Department of the Environment
Semnan Province	Semnan Provincial Office of Iran's Department of the Environment
Semnan Province	Semnan Provincial Office of Iran's Department of the Environment
Semnan Province	Semnan Provincial Office of Iran's Department of the Environment
Semnan Province	Semnan Provincial Office of Iran's Department of the Environment
Semnan Province	Semnan Provincial Office of Iran's Department of the Environment
Semnan Province	Semnan Provincial Office of Iran's Department of the Environment
Semnan Province	Semnan Provincial Office of Iran's Department of the Environment
Semnan Province	Semnan Provincial Office of Iran's Department of the Environment
Semnan Province	Semnan Provincial Office of Iran's Department of the Environment
Semnan Province	Semnan Provincial Office of Iran's Department of the Environment
Semnan Province	Semnan Provincial Office of Iran's Department of the Environment
Semnan Province	Semnan Provincial Office of Iran's Department of the Environment
Semnan Province	Semnan Provincial Office of Iran's Department of the Environment
Semnan Province	Semnan Provincial Office of Iran's Department of the Environment
Semnan Province	Semnan Provincial Office of Iran's Department of the Environment
Semnan Province	Semnan Provincial Office of Iran's Department of the Environment
Semnan Province	Semnan Provincial Office of Iran's Department of the Environment
Semnan Province	Semnan Provincial Office of Iran's Department of the Environment
Semnan Province	Semnan Provincial Office of Iran's Department of the Environment
Semnan Province	Semnan Provincial Office of Iran's Department of the Environment
Sistan and Baluchestan Province	Sistan and Baluchestan Provincial Office of Iran's Department of the Environment
Sistan and Baluchestan Province	Sistan and Baluchestan Provincial Office of Iran's Department of the Environment
Sistan and Baluchestan Province	Sistan and Baluchestan Provincial Office of Iran's Department of the Environment
Sistan and Baluchestan Province	Sistan and Baluchestan Provincial Office of Iran's Department of the Environment
Sistan and Baluchestan Province	Sistan and Baluchestan Provincial Office of Iran's Department of the Environment
Sistan and Baluchestan Province	Sistan and Baluchestan Provincial Office of Iran's Department of the Environment
Sistan and Baluchestan Province	Sistan and Baluchestan Provincial Office of Iran's Department of the Environment
Sistan and Baluchestan Province	Sistan and Baluchestan Provincial Office of Iran's Department of the Environment
Sistan and Baluchestan Province	Sistan and Baluchestan Provincial Office of Iran's Department of the Environment
Sistan and Baluchestan Province	Sistan and Baluchestan Provincial Office of Iran's Department of the Environment
South Khorasan Province	South Khorasan Provincial Office of Iran's Department of the Environment
South Khorasan Province	South Khorasan Provincial Office of Iran's Department of the Environment
South Khorasan Province	South Khorasan Provincial Office of Iran's Department of the Environment
Tehran Province	Tehran Provincial Office of Iran's Department of the Environment
Tehran Province	Tehran Provincial Office of Iran's Department of the Environment
Tehran Province	Tehran Provincial Office of Iran's Department of the Environment
Tehran Province	Tehran Provincial Office of Iran's Department of the Environment
Tehran Province	Tehran Provincial Office of Iran's Department of the Environment
Tehran Province	Tehran Provincial Office of Iran's Department of the Environment
Tehran Province	Tehran Provincial Office of Iran's Department of the Environment
Tehran Province	Tehran Provincial Office of Iran's Department of the Environment
Tehran Province	Tehran Provincial Office of Iran's Department of the Environment
West Azarbaijan Province	West Azarbaijan Provincial Office of Iran's Department of the Environment
West Azarbaijan Province	West Azarbaijan Provincial Office of Iran's Department of the Environment
Yazd Province	Yazd Provincial Office of Iran's Department of the Environment
Yazd Province	Yazd Provincial Office of Iran's Department of the Environment
Yazd Province	Yazd Provincial Office of Iran's Department of the Environment
Yazd Province	Yazd Provincial Office of Iran's Department of the Environment
Yazd Province	Yazd Provincial Office of Iran's Department of the Environment
Zanjan Province	Zanjan Provincial Office of Iran's Department of the Environment
Zanjan Province	Zanjan Provincial Office of Iran's Department of the Environment
