# Supplementary material for: Distribution and human‐caused mortality of Persian leopards Panthera pardus saxicolor in Iran, based on unpublished data and Farsi gray literature
Source: Ecol Evol. 2019 Sep 27;9(20):11972–8. doi: 10.1002/ece3.5673 (PMC6822045; doi:10.1002/ece3.5673)
Supplement: Supplementary file 2 [file ECE3-9-11972-s002.xlsx]

## Sheet: Sheet1
Table S2 Details of Persian leopard mortalities recorded in Iran between 1 January 2010 and 30 December 2018.
Location	Year	Cause	Category	Number of carcass	Gender	Data source	Farsi gray literature url
Ardabil Province	2017	Old age	Natural	One	Unspecified	Ardabil Provincial Office of Iran's Department of the Environment	http://www.iew.ir/1395/12/17/53311
Between Isfahan, and Kohgiluyeh and Boyer-Ahmad Provinces	2016	Unknown	Unknown	One	Male	Isfahan, and Kohgiluyeh and Boyer-Ahmad Provincial Offices of Iran's Department of the Environment	mehrnews.com/news/3591890, http://www.iew.ir/1395/01/21/46403
Between Kohgiluyeh and Boyer-Ahmad, and Fars Provinces	2015	Unknown	Unknown	One	Male	Kohgiluyeh and Boyer-Ahmad, and Fars Provincial Offices of Iran's Department of the Environment	http://www.iew.ir/1394/01/16/34877
Bushehr Province	2017	Unknown	Unknown	One	Unspecified	Bushehr Provincial Office of Iran's Department of the Environment	https://doe.ir/Portal/home/?news/135182/124858/746161/
Chaharmahal and Bakhtiari Province	2013	Unknown	Unknown	One	Unspecified	Chaharmahal and Bakhtiari Provincial Office of Iran's Department of the Environment	http://www.hamshahrionline.ir/news/222625/
Fars Province	2012	Shot	Unnatural	One	Female	Fars Provincial Office of Iran's Department of the Environment	https://fararu.com/fa/news/129415/
Fars Province	2013	Poisoned	Unnatural	One	Female	Fars Provincial Office of Iran's Department of the Environment	https://www.tabnak.ir/fa/news/361402/
Fars Province	2015	Roadkill	Unnatural	One	Female	Fars Provincial Office of Iran's Department of the Environment	mehrnews.com/news/2507612
Fars Province	2015	Roadkill	Unnatural	One	Male	Fars Provincial Office of Iran's Department of the Environment	https://www.yjc.ir/fa/news/5165025/
Fars Province	2015	Drowned	Natural	One	Male	Fars Provincial Office of Iran's Department of the Environment	https://www.doe.ir/portal/home/ShowPage.aspx?Object=News&ID=2953bf1f-705b-417c-8411-a10c7be56e79&LayoutID=13784dae-7e41-4ba3-a7ba-bf2dc49abb95&CategoryID=7fb271f5-f2fe-4a98-a24a-83889b582c66&SearchKey=
Fars Province	2016	Shot	Unnatural	One	Unspecified	Fars Provincial Office of Iran's Department of the Environment	https://www.irna.ir/news/82285504/
Fars Province	2017	Shot	Unnatural	One	Unspecified	Fars Provincial Office of Iran's Department of the Environment	http://www.iew.ir/1396/05/16/54183
Fars Province	2018	Unknown	Unknown	One	Unspecified	Fars Provincial Office of Iran's Department of the Environment	http://www.iew.ir/1396/10/21/57274
Gilan Province	2013	Shot	Unnatural	One	Unspecified	Gilan Provincial Office of Iran's Department of the Environment	http://www.javanonline.ir/fa/news/613461/
Gilan Province	2017	Intraspecific fight	Natural	One	Female	Gilan Provincial Office of Iran's Department of the Environment	https://www.yjc.ir/fa/news/5937454/, http://www.iew.ir/1395/10/25/52920
Gilan Province	2017	Intraspecific fight	Natural	One	Female	Gilan Provincial Office of Iran's Department of the Environment	mehrnews.com/news/4177165
Golestan Province	2011	Roadkill	Unnatural	One	Female	Golestan Provincial Office of Iran's Department of the Environment	URL No Longer Exists
Golestan Province	2012	Shot	Unnatural	One	Female	Golestan Provincial Office of Iran's Department of the Environment	http://www.iew.ir/1391/08/05/3517
Golestan Province	2014	Roadkill	Unnatural	One	Male	Golestan Provincial Office of Iran's Department of the Environment	https://www.isna.ir/news/93020603752/
Golestan Province	2014	Roadkill	Unnatural	One	Female	Golestan Provincial Office of Iran's Department of the Environment	https://www.isna.ir/print/93021308668/
Golestan Province	2014	Stoned	Unnatural	One	Unspecified	Golestan Provincial Office of Iran's Department of the Environment	http://www.iran-newspaper.com/newspaper/item/291624
Golestan Province	2014	Roadkill	Unnatural	One	Female	Golestan Provincial Office of Iran's Department of the Environment	https://www.isna.ir/news/93101005391/
Golestan Province	2015	Unknown	Unknown	One	Unspecified	Golestan Provincial Office of Iran's Department of the Environment	http://www.iew.ir/1394/05/06/38303
Golestan Province	2015	Unknown	Unknown	One	Unspecified	Golestan Provincial Office of Iran's Department of the Environment	https://www.yjc.ir/fa/news/5293572/
Golestan Province	2015	Stoned	Unnatural	One	Male	Golestan Provincial Office of Iran's Department of the Environment	https://www.yjc.ir/fa/news/5418253/
Golestan Province	2016	Either interspecific or intraspecific fight	Natural	One	Female	Golestan Provincial Office of Iran's Department of the Environment	mehrnews.com/news/3706500
Golestan Province	2017	Unknown	Unknown	One	Female	Golestan Provincial Office of Iran's Department of the Environment	https://www.yjc.ir/fa/news/6133469/
Ilam Province	2015	Shot	Unnatural	One	Unspecified	Ilam Provincial Office of Iran's Department of the Environment	https://doe.ir/portal/home/?news/171104/109925/441975/
Kerman Province	2015	Stoned	Unnatural	One	Male	Kerman Provincial Office of Iran's Department of the Environment	http://www.iew.ir/1394/01/06/34738
Kerman Province	2018	Shot	Unnatural	One	Unspecified	Kerman Provincial Office of Iran's Department of the Environment	https://www.farsnews.com/news/13961115001038/
Khuzestan Province	2016	Shot	Unnatural	One	Unspecified	Khuzestan Provincial Office of Iran's Department of the Environment	http://www.iew.ir/1394/12/26/45937
Khuzestan Province	2018	Shot	Unnatural	One	Female	Khuzestan Provincial Office of Iran's Department of the Environment	https://www.irna.ir/news/82902805/, http://www.iew.ir/1397/02/12/59161
Kohgiluyeh and Boyer-Ahmad Province	2013	Roadkill	Unnatural	One	Female	Kohgiluyeh and Boyer-Ahmad Provincial Office of Iran's Department of the Environment	http://www.irinn.ir/fa/news/38197/, http://www.iew.ir/1392/10/05/19333
Kohgiluyeh and Boyer-Ahmad Province	2016	Unknown	Unknown	One mother + four cubs inside her womb	Female + 4 Unspecified	Kohgiluyeh and Boyer-Ahmad Provincial Office of Iran's Department of the Environment	https://www.isna.ir/news/95020401411/
Kohgiluyeh and Boyer-Ahmad Province	2017	Unknown	Unknown	Two	Unspecified	Kohgiluyeh and Boyer-Ahmad Provincial Office of Iran's Department of the Environment	http://www.iew.ir/1395/11/12/53094
Kohgiluyeh and Boyer-Ahmad Province	2017	Drowned	Natural	One	Unspecified	Kohgiluyeh and Boyer-Ahmad Provincial Office of Iran's Department of the Environment	https://www.doe.ir/portal/home/?news/171104/109922/724254/
Kohgiluyeh and Boyer-Ahmad Province	2017	Unknown	Unknown	One	Male	Kohgiluyeh and Boyer-Ahmad Provincial Office of Iran's Department of the Environment	mehrnews.com/news/4091911
Kurdistan Province	2018	Unknown	Unknown	One	Unspecified	Kurdistan Provincial Office of Iran's Department of the Environment	https://www.irna.ir/news/82911166/
Lorestan Province	2013	Shot	Unnatural	One	Unspecified	Lorestan Provincial Office of Iran's Department of the Environment	https://www.doe.ir/portal/home/ShowPage.aspx?Object=News&ID=f9efee05-cbbc-45db-87bc-66ee938abbc4&LayoutID=13784dae-7e41-4ba3-a7ba-bf2dc49abb95&CategoryID=7fb271f5-f2fe-4a98-a24a-83889b582c66&SearchKey=
Lorestan Province	2013	Roadkill	Unnatural	One	Female	Lorestan Provincial Office of Iran's Department of the Environment	http://www.lorestandoe.ir/news/xhadthx-naura-bra-ln-aran-u-rftar-msulanx-ranndx-lrstan.html?year=2010?year=2014
Lorestan Province	2014	Shot	Unnatural	One	Female	Lorestan Provincial Office of Iran's Department of the Environment	https://doe.ir/portal/home/?news/383717/559349/385192/
Mazandaran Province	2010	Shot	Unnatural	One	Female	Mazandaran Provincial Office of Iran's Department of the Environment	URL No Longer Exists
Mazandaran Province	2012	Roadkill	Unnatural	One	Female	Mazandaran Provincial Office of Iran's Department of the Environment	URL No Longer Exists
Mazandaran Province	2013	Shot	Unnatural	One	Male	Mazandaran Provincial Office of Iran's Department of the Environment	mehrnews.com/news/2086395
Mazandaran Province	2014	Shot	Unnatural	One	Male	Mazandaran Provincial Office of Iran's Department of the Environment	http://www.iew.ir/1392/10/23/20145
Mazandaran Province	2016	Shot	Unnatural	One	Female	Mazandaran Provincial Office of Iran's Department of the Environment	https://www.tabnak.ir/fa/news/609711/
Mazandaran Province	2016	Roadkill	Unnatural	One	Male	Mazandaran Provincial Office of Iran's Department of the Environment	https://www.mashreghnews.ir/news/649519/
Mazandaran Province	2017	Trapped	Unnatural	One	Male	Mazandaran Provincial Office of Iran's Department of the Environment	http://www.iew.ir/1395/12/15/53299
Mazandaran Province	2017	Disease	Natural	One	Unspecified	Mazandaran Provincial Office of Iran's Department of the Environment	http://www.iew.ir/1396/04/06/53929
Mazandaran Province	2017	Shot	Unnatural	One mother + her cub	Female + Unspecified	Mazandaran Provincial Office of Iran's Department of the Environment	https://www.tabnak.ir/fa/news/723353/
Mazandaran Province	2018	Unknown	Unknown	One	Male	Mazandaran Provincial Office of Iran's Department of the Environment	http://www.iew.ir/1396/11/19/58070
Mazandaran Province	2018	Trapped	Unnatural	One	Male	Mazandaran Provincial Office of Iran's Department of the Environment	https://www.tasnimnews.com/fa/news/1397/02/01/1705895/
Mazandaran Province	2018	Shot	Unnatural	One	Female	Mazandaran Provincial Office of Iran's Department of the Environment	https://www.irna.ir/news/82905626/
North Khorasan Province	2013	Hunting dogs	Unnatural	One	Unspecified	North Khorasan Provincial Office of Iran's Department of the Environment	mehrnews.com/news/2148677
North Khorasan Province	2015	Old age	Natural	One	Male	North Khorasan Provincial Office of Iran's Department of the Environment	http://www.iew.ir/1393/12/03/33951, http://www.iran-newspaper.com/newspaper/item/291216
North Khorasan Province	2015	Stoned	Unnatural	One	Unspecified	North Khorasan Provincial Office of Iran's Department of the Environment	http://www.iew.ir/1394/03/05/36233
North Khorasan Province	2015	Unknown	Unknown	One	Unspecified	North Khorasan Provincial Office of Iran's Department of the Environment	http://www.iew.ir/1394/03/18/36679
North Khorasan Province	2017	Unknown	Unknown	One	Male	North Khorasan Provincial Office of Iran's Department of the Environment	https://www.isna.ir/news/95121812035/, http://www.iew.ir/1395/12/18/53319
North Khorasan Province	2018	Old age	Natural	One	Male	North Khorasan Provincial Office of Iran's Department of the Environment	https://www.yjc.ir/fa/news/6384426/, http://www.iew.ir/1396/10/12/57067
North Khorasan Province	2018	Unknown	Unknown	One	Unspecified	North Khorasan Provincial Office of Iran's Department of the Environment	mehrnews.com/news/4269619
Qazvin Province	2016	Shot	Unnatural	One	Unspecified	Qazvin Provincial Office of Iran's Department of the Environment	http://www.iew.ir/1395/07/14/50857
Qazvin Province	2017	Shot	Unnatural	One	Male	Qazvin Provincial Office of Iran's Department of the Environment	http://www.iew.ir/1396/08/15/55826
Qazvin Province	2018	Unknown	Unknown	One	Female	Qazvin Provincial Office of Iran's Department of the Environment	https://www.irna.ir/news/82865908/
Razavi Khorasan Province	2010	Shot	Unnatural	One	Male	Razavi Khorasan Provincial Office of Iran's Department of the Environment	https://www.asriran.com/fa/news/144618/
Razavi Khorasan Province	2012	Snakebite	Natural	One	Female	Razavi Khorasan Provincial Office of Iran's Department of the Environment	https://www.doe.ir/portal/home/ShowPage.aspx?Object=News&ID=be7ba06c-c3b7-45aa-98f8-05f2e69194c4&LayoutID=13784dae-7e41-4ba3-a7ba-bf2dc49abb95&CategoryID=7fb271f5-f2fe-4a98-a24a-83889b582c66&SearchKey=
Razavi Khorasan Province	2013	Stoned	Unnatural	One	Female	Razavi Khorasan Provincial Office of Iran's Department of the Environment	https://www.tabnak.ir/fa/news/365289/
Razavi Khorasan Province	2015	Poisoned	Unnatural	One	Male	Razavi Khorasan Provincial Office of Iran's Department of the Environment	http://www.iew.ir/1394/02/02/35280
Razavi Khorasan Province	2015	Unknown	Unknown	One	Unspecified	Razavi Khorasan Provincial Office of Iran's Department of the Environment	http://www.iew.ir/1394/02/05/35371
Razavi Khorasan Province	2015	Shot	Unnatural	One	Unspecified	Razavi Khorasan Provincial Office of Iran's Department of the Environment	http://www.iew.ir/1394/06/24/40125
Razavi Khorasan Province	2016	Intraspecific fight	Natural	One	Female	Razavi Khorasan Provincial Office of Iran's Department of the Environment	http://www.iew.ir/1394/11/20/45131
Razavi Khorasan Province	2016	Unknown	Unknown	One	Female	Razavi Khorasan Provincial Office of Iran's Department of the Environment	http://www.iribnews.ir/fa/news/1056699/, http://www.iew.ir/1394/12/14/45628
Semnan Province	2012	Internal bleeding	Natural	One	Male	Semnan Provincial Office of Iran's Department of the Environment	https://www.doe.ir/portal/home/ShowPage.aspx?Object=News&ID=b74352ed-8762-4e63-a835-a8790c3df9e8&LayoutID=13784dae-7e41-4ba3-a7ba-bf2dc49abb95&CategoryID=7fb271f5-f2fe-4a98-a24a-83889b582c66&SearchKey=
Semnan Province	2013	Shot	Unnatural	One	Unspecified	Semnan Provincial Office of Iran's Department of the Environment	http://www.iew.ir/1393/04/12/26640
Semnan Province	2016	Shot	Unnatural	One	Female	Semnan Provincial Office of Iran's Department of the Environment	https://www.yjc.ir/fa/news/5883067/
Semnan Province	2018	Old age	Natural	One	Unspecified	Semnan Provincial Office of Iran's Department of the Environment	http://www.iew.ir/1397/07/07/59939
Sistan and Baluchestan Province	2012	Unknown	Unknown	One	Male	Sistan and Baluchestan Provincial Office of Iran's Department of the Environment	https://www.doe.ir/portal/home/ShowPage.aspx?Object=News&ID=d2ea7724-b965-4cb7-9415-b1a3af0314d8&LayoutID=13784dae-7e41-4ba3-a7ba-bf2dc49abb95&CategoryID=7fb271f5-f2fe-4a98-a24a-83889b582c66&SearchKey=
Sistan and Baluchestan Province	2015	Unknown	Unknown	One	Male	Sistan and Baluchestan Provincial Office of Iran's Department of the Environment	http://www.hamshahrionline.ir/news/309231/
Tehran Province	2012	Shot	Unnatural	One	Female	Tehran Provincial Office of Iran's Department of the Environment	URL No Longer Exists
Tehran Province	2015	Unknown	Unknown	One	Unspecified	Tehran Provincial Office of Iran's Department of the Environment	https://www.yjc.ir/fa/news/5193846/
Tehran Province	2017	Hunger	Natural	One	Male	Tehran Provincial Office of Iran's Department of the Environment	https://www.yjc.ir/fa/news/6090974/
Tehran Province	2018	Railroadkill	Unnatural	One	Male	Tehran Provincial Office of Iran's Department of the Environment	mehrnews.com/news/4219916
Yazd Province	2013	Unknown	Unknown	One	Unspecified	Yazd Provincial Office of Iran's Department of the Environment	https://www.yjc.ir/00Jc54
Yazd Province	2014	Unknown	Unknown	One	Unspecified	Yazd Provincial Office of Iran's Department of the Environment	https://www.isna.ir/print/93023019005/
Zanjan Province	2015	Unknown	Unknown	One	Male	Zanjan Provincial Office of Iran's Department of the Environment	https://www.yjc.ir/fa/news/5235064/
